# Supplementary material for: Complex host/symbiont integration of a multi-partner symbiotic system in the eusocial aphid Ceratovacuna japonica
Source: iScience. 2022 Nov 2;25(12):105478. doi: 10.1016/j.isci.2022.105478 (PMC9672956; doi:10.1016/j.isci.2022.105478)
Supplement: Table S1. The abundance of bacterial symbionts by V1–V2 region amplified from 16S rDNA in Ce. japonica and the sample information, related to Figure 1 [file mmc2.xlsx]

## Sheet: Table S1
Table S1. The abundance of bacterial symbionts by V1–V2 region amplified from 16S rDNA in Ce. japonica and the sample information, related to Figure 1.
Sample ID	Host species	Buchnera	Arsenophonus	Hamiltonella	Others	Host plant	Location (Japan)	Replicate	Collector	Collection year
1	Ceratovacuna japonica	2310	832	0	0	Sasa senanensis	Ishikari, Hokkaido	#1	M. Hattori	2009
2	Ceratovacuna japonica	6010	593	0	0	Pleioblastus chino	Sakata-koen, Niigata	#1	M. Hattori	2017
3	Ceratovacuna japonica	3033	725	0	0	Pleioblastus chino	Sakata-koen, Niigata	#2	M. Hattori	2017
4	Ceratovacuna japonica	2586	1203	0	0	Pleioblastus chino	Sakata-koen, Niigata	#3	M. Hattori	2017
5	Ceratovacuna japonica	11426	6244	0	0	Pleioblastus chino	Hachioji, Tokyo	#1	M. Hattori	2008
6	Ceratovacuna japonica	12999	4246	0	0	Pleioblastus chino	Hachioji, Tokyo	#2	M. Hattori	2008
7	Ceratovacuna japonica	7779	6923	0	0	Pleioblastus chino	Hachioji, Tokyo	#3	M. Hattori	2008
8	Ceratovacuna japonica	14420	80	942	0	Sasa senanensis	Jonendake, Nagano	#1	M. Hattori	2006
9	Ceratovacuna japonica	11986	1039	1925	0	Sasa senanensis	Jonendake, Nagano	#2	M. Hattori	2006
10	Ceratovacuna japonica	16546	31	651	0	Sasa senanensis	Jonendake, Nagano	#3	M. Hattori	2006
11	Ceratovacuna japonica	3653	99	124	0	Sasa senanensis	Norikura, Nagano	#1	M. Hattori	2006
12	Ceratovacuna japonica	3281	273	448	27	Sasa senanensis	Norikura, Nagano	#2	M. Hattori	2006
13	Ceratovacuna japonica	2807	467	280	0	Sasa senanensis	Norikura, Nagano	#3	M. Hattori	2006
14	Ceratovacuna japonica	48743	18607	39793	0	Sasa senanensis	Norikura (Lab), Nagano	#1	S. Yorimoto	2017
15	Ceratovacuna japonica	11962	19	405	0	Sasa senanensis	Sakai-toge, Nagano	#1	M. Hattori	2006
16	Ceratovacuna japonica					Sasa senanensis	Sakai-toge, Nagano	#2	M. Hattori	2006
17	Ceratovacuna japonica	21041	124	1015	0	Sasa senanensis	Sakai-toge, Nagano	#3	M. Hattori	2006
18	Ceratovacuna japonica	13419	2460	0	0	Pleioblastus chino	Toyota, Aichi	#1	S. Yorimoto	2019
19	Ceratovacuna japonica	11722	2844	0	0	Pleioblastus chino	Toyota, Aichi	#2	S. Yorimoto	2019
20	Ceratovacuna japonica	11805	2491	0	0	Pleioblastus chino	Toyota, Aichi	#3	S. Yorimoto	2019
21	Ceratovacuna japonica	2292	750	0	0	Pleioblastus chino	Hattori-Ryokuchi-koen, Osaka	#1	M. Hattori	2018
22	Ceratovacuna japonica	4058	327	0	0	Pleioblastus chino	Hattori-Ryokuchi-koen, Osaka	#2	M. Hattori	2018
23	Ceratovacuna japonica	3400	135	0	0	Pleioblastus chino	Hattori-Ryokuchi-koen, Osaka	#3	M. Hattori	2018
24	Ceratovacuna japonica	3155	420	0	0	Pleioblastus simonii	Tsushima, Nagasaki	#1	M. Hattori	2019
25	Ceratovacuna japonica	2321	391	0	0	Pleioblastus simonii	Tsushima, Nagasaki	#2	M. Hattori	2019
26	Ceratovacuna japonica	2490	475	0	0	Pleioblastus simonii	Tsushima, Nagasaki	#3	M. Hattori	2019
