# Supplementary material for: Complex host/symbiont integration of a multi-partner symbiotic system in the eusocial aphid Ceratovacuna japonica
Source: iScience. 2022 Nov 2;25(12):105478. doi: 10.1016/j.isci.2022.105478 (PMC9672956; doi:10.1016/j.isci.2022.105478)
Supplement: Table S2. The abundance of bacterial symbionts by V3–V4 region amplified from 16S rDNA in Ce. japonica and the sample information, related to Figure 1 [file mmc3.xlsx]

## Sheet: Table S2
Table S2. The abundance of bacterial symbionts by V3–V4 region amplified from 16S rDNA in Ce. japonica and the sample information, related to Figure 1.
Sample ID	Host species	Buchnera	Arsenophonus	Hamiltonella	Serratia	Others	Host plant	Location (Japan)	Replicate	Collector	Collection year
1	Ceratovacuna japonica	3401	529	0	0	0	Sasa senanensis	Ishikari, Hokkaido	#1	M. Hattori	2009
2	Ceratovacuna japonica	4097	32	0	0	0	Pleioblastus chino	Sakata-koen, Niigata	#1	M. Hattori	2017
3	Ceratovacuna japonica	4540	417	0	0	0	Pleioblastus chino	Sakata-koen, Niigata	#2	M. Hattori	2017
4	Ceratovacuna japonica	4010	182	0	0	0	Pleioblastus chino	Sakata-koen, Niigata	#3	M. Hattori	2017
5	Ceratovacuna japonica	7936	107	0	0	0	Pleioblastus chino	Hachioji, Tokyo	#1	M. Hattori	2008
6	Ceratovacuna japonica	9544	51	0	0	0	Pleioblastus chino	Hachioji, Tokyo	#2	M. Hattori	2008
7	Ceratovacuna japonica	20401	87	0	0	0	Pleioblastus chino	Hachioji, Tokyo	#3	M. Hattori	2008
8	Ceratovacuna japonica	10335	2	1041	0	0	Sasa senanensis	Jonendake, Nagano	#1	M. Hattori	2006
9	Ceratovacuna japonica	10046	13	2680	0	0	Sasa senanensis	Jonendake, Nagano	#2	M. Hattori	2006
10	Ceratovacuna japonica	11574	0	713	0	0	Sasa senanensis	Jonendake, Nagano	#3	M. Hattori	2006
11	Ceratovacuna japonica	3506	36	123	6	4	Sasa senanensis	Norikura, Nagano	#1	M. Hattori	2006
12	Ceratovacuna japonica	3885	115	559	35	0	Sasa senanensis	Norikura, Nagano	#2	M. Hattori	2006
13	Ceratovacuna japonica	3387	86	302	0	0	Sasa senanensis	Norikura, Nagano	#3	M. Hattori	2006
14	Ceratovacuna japonica	104589	31512	84776	0	322	Sasa senanensis	Norikura (Lab), Nagano	#1	S. Yorimoto	2017
15	Ceratovacuna japonica	12616	0	805	0	0	Sasa senanensis	Sakai-toge, Nagano	#1	M. Hattori	2006
16	Ceratovacuna japonica	10821	0	3818	0	0	Sasa senanensis	Sakai-toge, Nagano	#2	M. Hattori	2006
17	Ceratovacuna japonica	11815	0	832	0	0	Sasa senanensis	Sakai-toge, Nagano	#3	M. Hattori	2006
18	Ceratovacuna japonica	17714	57	0	0	0	Pleioblastus chino	Toyota, Aichi	#1	S. Yorimoto	2019
19	Ceratovacuna japonica	10471	27	0	0	5	Pleioblastus chino	Toyota, Aichi	#2	S. Yorimoto	2019
20	Ceratovacuna japonica	12181	98	0	0	0	Pleioblastus chino	Toyota, Aichi	#3	S. Yorimoto	2019
21	Ceratovacuna japonica	3470	175	0	0	0	Pleioblastus chino	Hattori-Ryokuchi-koen, Osaka	#1	M. Hattori	2018
22	Ceratovacuna japonica	4767	55	0	0	0	Pleioblastus chino	Hattori-Ryokuchi-koen, Osaka	#2	M. Hattori	2018
23	Ceratovacuna japonica	6103	17	0	0	0	Pleioblastus chino	Hattori-Ryokuchi-koen, Osaka	#3	M. Hattori	2018
24	Ceratovacuna japonica	4010	97	0	0	0	Pleioblastus simonii	Tsushima, Nagasaki	#1	M. Hattori	2019
25	Ceratovacuna japonica	3451	146	0	0	0	Pleioblastus simonii	Tsushima, Nagasaki	#2	M. Hattori	2019
26	Ceratovacuna japonica	3946	116	0	0	0	Pleioblastus simonii	Tsushima, Nagasaki	#3	M. Hattori	2019
