# Supplementary material for: Complex host/symbiont integration of a multi-partner symbiotic system in the eusocial aphid Ceratovacuna japonica
Source: iScience. 2022 Nov 2;25(12):105478. doi: 10.1016/j.isci.2022.105478 (PMC9672956; doi:10.1016/j.isci.2022.105478)
Supplement: Table S3. 16S rRNA and protein sequences used for phylogenetic analyses and alignments, related to Figures 2, S2, and S3 [file mmc4.xlsx]

## Sheet: Table S3
Table S3. 16S rRNA and protein sequences used for phylogenetic analyses and alignments, related to Figure 2, S2, and S3.
Symbiont species	Host species	Source	Accession number
Buchnera
Buchnera aphidicola	Ceratovacuna japonica	16S rRNA	This study
Buchnera aphidicola	Ceratovacuna nekoashi	16S rRNA	KX698182.1
Buchnera aphidicola	Ceratovacuna lanigera	16S rRNA	KX698171.1
Buchnera aphidicola	Pseudoregma bambucicola	16S rRNA	KX698178.1
Buchnera aphidicola	Pseudoregma panicola	16S rRNA	KX698169.1
Buchnera aphidicola	Pseudoregma alexanderi	16S rRNA	KX698179.1
Buchnera aphidicola	Ceratoglyphina bambusae	16S rRNA	KX698167.1
Buchnera aphidicola	Astegopteryx bambusae	16S rRNA	KX698170.1
Buchnera aphidicola	Aleurodaphis blumeae	16S rRNA	JX998093.1
Buchnera aphidicola	Ktenopteryx eosocallis	16S rRNA	JX998108.1
Buchnera aphidicola	Hormaphis betulae	16S rRNA	KX698174.1
Buchnera aphidicola	Hormaphis cornu	16S rRNA	CP051840.1:c433720-432160
Buchnera aphidicola	Hamamelistes betulinus	16S rRNA	KX672012.1
Buchnera aphidicola	Neothoracaphis yanonis	16S rRNA	KX698188.1
Buchnera aphidicola	Nipponaphis monzeni	16S rRNA	NZ_AP019379.1:262065-263623
Buchnera aphidicola	Schizoneuraphis gallarum	16S rRNA	KX698183.1
Buchnera aphidicola	Cinara cedri	16S rRNA	NC_008513.1:183488-185039
Buchnera aphidicola	Tuberolachnus salignus	16S rRNA	NZ_LN890285.1:188191-189745
Buchnera aphidicola	Stomaphis takahashii	16S rRNA	FJ655500.1
Buchnera aphidicola	Stomaphis fagi	16S rRNA	FJ655501.1
Buchnera aphidicola	Periphyllus lyropictus	16S rRNA	JAAMXE010000002.1:c29990-28429
Buchnera aphidicola	Sipha elegans	16S rRNA	JQ269587.1
Buchnera aphidicola	Chaitophorus leucomelas	16S rRNA	KX620606.1
Buchnera aphidicola	Sarucallis kahawaluokalani	16S rRNA	NZ_CP032999.1:191285-192840
Buchnera aphidicola	Therioaphis trifolii	16S rRNA	NZ_CP032996.1:187644-189201
Buchnera aphidicola	Baizongia pistaciae	16S rRNA	NC_004545.1:266925-268485
Buchnera aphidicola	Melaphis rhois	16S rRNA	NZ_CP033004.1:267342-268902
Buchnera aphidicola	Thelaxes californica	16S rRNA	NZ_CP034852.1:217934-219516
Buchnera aphidicola	Kurisakia onigurumii	16S rRNA	JX998109.1
Buchnera aphidicola	Greenidea cayratiae	16S rRNA	JX998105.1
Buchnera aphidicola	Mollitrichosiphum nigrofasciatum	16S rRNA	JQ269579.1
Buchnera aphidicola	Acyrthosiphon pisum	16S rRNA	NC_002528.1:274037-275584
Buchnera aphidicola	Myzus persicae	16S rRNA	NZ_CP002703.1:275733-277278
Buchnera aphidicola	Aphis craccivora	16S rRNA	JQ269569.1
Arsenophonus
Arsenophonus sp.	Ceratovacuna japonica	16S rRNA, protein	This study
Arsenophonus lipoptenae	Lipoptena cervi	16S rRNA, protein	NZ_CP013920.1:c631135-629570, GCA_001534665.1
Arsenophonus sp.	Aleurodicus dispersus	16S rRNA, protein	NZ_LR025108.1:423309-424849, GCA_900343015.1
Arsenophonus sp.	Aphis craccivora	16S rRNA, protein	CP038155.1:380265-381813, GCA_013460135.1
Arsenophonus triatominarum	Triatoma infestans	16S rRNA	NZ_LWMI01000006.1:274996-276542
Arsenophonus sp.	Nilaparvata lugens	16S rRNA	NZ_JRLH01000006.1:c105156-103614
Arsenophonus nasoniae	Nasonia vitripennis	16S rRNA, protein	CP038613.1:205019-206557, GCA_004768525.1
Arsenophonus sp.	Apis mellifera	protein	GCA_020268605.1
Arsenophonus sp.	Entylia carinata	16S rRNA	NHNG01000726.1:c7696-6147
Arsenophonus sp.	Platypleura kaempferi	16S rRNA	LC370468.1
Arsenophonus sp.	Bemisia tabaci	16S rRNA	JN896335.1
Arsenophonus sp.	Trichobius longipes	16S rRNA	DQ314773.1
Arsenophonus sp.	Trichobius parasiticus	16S rRNA	DQ314774.1
Arsenophonus sp.	Trichobius caecus	16S rRNA	DQ314768.1
Arsenophonus sp.	Macrosteles laevis	16S rRNA	KR337979.1
Arsenophonus sp.	Trialeurodes vaporariorum	16S rRNA	AY264672.1:1-1513
Arsenophonus sp.	Tetraleurodes mori	16S rRNA	AY264671.1:1-1527
Aschnera
Aschnera chinzeii	Penicillidia jenynsii	16S rRNA	AB632432.1
Aschnera chinzeii	Nycteribia allotopa	16S rRNA	AB632412.1
Riesia
Riesia pediculicola	Pediculus humanus corporis	16S rRNA, protein	NC_014109.1:c40233-38674, GCA_000093065.1
Riesia pediculicola	Pediculus humanus humanus	16S rRNA	NZ_CP062474.1:c40159-38600
Riesia pthiripubis	Pthirus pubis	16S rRNA	CP012846.1:c4803-3256
Riesia pediculischaeffi	Pediculus schaeffi	protein	GCA_002073895.1
Hamiltonella
Hamiltonella defensa	Ceratovacuna japonica	16S rRNA	this study
Hamiltonella defensa	Acyrthosiphon pisum	16S rRNA	CP001277.1:c1232804-1231256
Outgroup
Escherichia coli	-	16S rRNA, protein	NC_000913.3:4035531-4037072, GCA_000005845.2
Ishikawaella capsulata	-	16S rRNA	NZ_AP010872.1:31999-33537
Proteus mirabilis	-	16S rRNA, protein	AM942759.1:3569988-3571529, GCA_000069965.1
