# Supplementary material for: Complex host/symbiont integration of a multi-partner symbiotic system in the eusocial aphid Ceratovacuna japonica
Source: iScience. 2022 Nov 2;25(12):105478. doi: 10.1016/j.isci.2022.105478 (PMC9672956; doi:10.1016/j.isci.2022.105478)
Supplement: Table S4. Amino acid biosynthesis genes in symbiotic bacteria, related to Figure 4 — Buchnera of Ac. pisum (GCA_000009605.1); Buchnera of Ci.cedri (GCA_000090965.1); Arsenophonus of L. cervi (GCA_001534665.1); Arsenophonus of N. vitripennis (GCA_004768525.1); Escherichia coli (GCA_000005845.2). [file mmc5.xlsx]

## Sheet: Table S4
Table S4. Amino acid biosynthesis genes in symbiotic bacteria, related to Figure 4.
Bacterial symbiont			Buchnera			Arsenophonus		Escherichia coli
Host		Ce. japonica	Ci. cedri	A. pisum	Ce. japonica	L. cervi	N. vitripennis
Genome size of symbionts (Mb)		0.43	0.42	0.66	0.85	0.84	4.99	4.64
Symbiotic association		obligate	obligate	obligate	obligate	obligate	facultative	free-living
Essential amino acids
Arginine	argA	–	–	+	–	–	+	+
	argB	–	–	+	–	–	–	+
	argC	–	–	+	–	–	–	+
	argD	–	–	+	–	–	–	+
	argE	–	–	+	–	–	+	+
	argF	+	+	+	–	–	–	+
	argG	+	+	+	–	–	–	+
	argH	+	+	+	–	–	–	+
Histidine	hisG	+	+	+	–	–	–	+
	hisI	+	+	+	–	–	–	+
	hisA	+	+	+	–	–	–	+
	hisF	+	+	+	–	–	–	+
	hisH	+	+	+	–	–	–	+
	hisB	+	+	+	–	–	–	+
	hisC	+	+	+	–	–	–	+
	hisD	+	+	+	–	–	–	+
Isoleucine	ilvA	–	–	–	–	–	+	+
	ilvH	+	+	+	–	–	+	+
	ilvI	+	+	+	–	–	+	+
	ilvC	+	+	+	–	–	+	+
	ilvD	+	+	+	–	–	+	+
	ilvE	–	–	–	–	–	+	+
Leucine	ilvH	+	+	+	–	–	+	+
	ilvI	+	+	+	–	–	+	+
	ilvC	+	+	+	–	–	+	+
	ilvD	+	+	+	–	–	+	+
	leuA	+	+	+	–	–	+	+
	leuC	+	+	+	–	–	+	+
	leuD	+	+	+	–	–	+	+
	leuB	+	–	+	–	–	+	+
	ilvE	–	–	–	–	–	+	+
Lysine	thrA	+	+	+	+	+	+	+
	asd	+	+	+	+	+	+	+
	dapA	+	+	+	+	+	+	+
	dapB	+	+	+	+	+	+	+
	dapD	+	+	+	+	+	+	+
	dapC/argD	–	–	+	–	–	–	+
	dapE	+	+	+	+	+	+	+
	dapF	+	+	+	+	+	+	+
	lysA	+	+	+	–	–	+	+
Methionine	metA	–	–	–	–	–	–	+
	metB	–	–	–	–	–	–	+
	metC	–	–	–	–	–	–	+
	metE	+	+	+	–	–	–	+
Phenylalanine	pheA	+	+	+	–	–	+	+
	aspC/hisC/tyrB	+	+	+	+	+	+	+
Threonine	metL/thrA	+	+	+	+	+	+	+
	asd	+	+	+	+	+	+	+
	thrB	+	+	+	–	–	+	+
	thrC	+	+	+	–	–	+	+
Tryptophan	trpE	+	–	+	–	–	+	+
	trpD	+	–	+	–	–	+	+
	trpC	+	–	+	–	–	+	+
	trpA	+	–	+	–	–	+	+
	trpB	+	–	+	–	–	+	+
Valine	ilvH	+	+	+	–	–	+	+
	ilvI	+	+	+	–	–	+	+
	ilvC	+	+	+	–	–	+	+
	ilvD	+	+	+	–	–	+	+
	ilvE	–	–	–	–	–	+	+
Non-essential amino acids
Alanine	alaA/iscS	+	+	+	+	+	+	+
Asparagine	asnA/asnB	–	–	–	–	–	+	+
Aspartate	aspC	–	–	–	–	–	+	+
Chorismate	aroG/aroH	+	+	+	–	+	+	+
	aroB	+	+	+	–	+	+	+
	aroQ	+	+	+	–	+	+	+
	aroE	+	+	+	–	+	+	+
	aroK	+	+	+	+	+	+	+
	aroA	+	+	+	–	+	+	+
	aroC	+	+	+	–	+	+	+
Cysteine	cysE	–	–	+	–	–	+	+
	cysK	–	–	+	–	–	+	+
Glutamate	aspB/carAB	+	+	+	+	+	+	+
Glutamine	glnA	–	–	+	–	–	+	+
Glycine	glyA	+	+	+	+	+	+	+
Proline	proB	–	–	–	–	–	+	+
	proA	–	–	–	–	–	+	+
	proC	–	–	–	–	–	+	+
Serine	serA	–	–	–	–	–	+	+
	serC	+	+	+	+	+	+	+
	serB	–	–	–	–	–	+	+
Tyrosine	tyrA	–	–	–	+	–	+	+
	tyrB/hisC	+	+	+	+	+	+	+
