# Supplementary material for: Complex host/symbiont integration of a multi-partner symbiotic system in the eusocial aphid Ceratovacuna japonica
Source: iScience. 2022 Nov 2;25(12):105478. doi: 10.1016/j.isci.2022.105478 (PMC9672956; doi:10.1016/j.isci.2022.105478)
Supplement: Table S5. B vitamin biosynthesis genes in symbiotic bacteria, related to Figure 4 — Buchnera of Ac. pisum (GCA_000009605.1); Buchnera of Ci.cedri (GCA_000090965.1); Arsenophonus of L. cervi (GCA_001534665.1); Arsenophonus of N. vitripennis (GCA_004768525.1); Escherichia coli (GCA_000005845.2). [file mmc6.xlsx]

## Sheet: Table S5
Table S5. B vitamin biosynthesis genes in symbiotic bacteria, related to Figure 4.
Bacterial symbiont			Buchnera			Arsenophonus		Escherichia coli
Host		Ce. japonica	Ci. cedri	A. pisum	Ce. japonica	L. cervi	N. vitripennis
Genome size of symbionts (Mb)		0.43	0.42	0.66	0.85	0.84	4.99	4.64
Symbiotic association		obligate	obligate	obligate	obligate	obligate	facultative	free-living
B1 thiamine	iscS/sufS	+	+	–	+	+	+	+
	thiF	–	–	–	–	–	+	+
	thiI	–	–	–	+	–	+	+
	thiH	–	–	–	–	–	+	+
	dxs	–	–	+	+	+	+	+
	thiG	–	–	–	–	–	+	+
	thiC	–	–	–	–	–	+	+
	thiD	–	–	–	–	–	+	+
	thiE	–	–	–	–	–	+	+
	thiL	–	–	+	+	–	+	+
B2 riboflavin	ribA	–	–	+	+	+	+	+
	ribD	–	–	+	+	+	+	+
	ybjI/yigB/yigL	–	–	+	+	+	+	+
	ribB	–	–	+	+	+	+	+
	ribE/ribH	–	–	+	+	+	+	+
	ribC/ribE	–	–	+	+	+	+	+
B5 pantothenate	ilvE	–	–	–	–	–	+	+
	panB	–	–	+	–	–	–	+
	panE	–	–	–	–	–	–	+
	panC	–	–	+	–	–	–	+
B6 pyridoxine	epd/gapA	–	–	–	–	+	+	+
	pdxB	–	–	–	–	+	+	+
	serC	+	+	+	+	+	+	+
	pdxA	–	–	–	–	+	+	+
	dxs	–	–	+	–	+	+	+
	pdxJ	–	–	–	–	+	+	+
	pdxH	–	–	–	–	+	+	+
B7 biotin	bioC	–	–	–	–	+	+	+
	fabB	+	+	+	+	+	+	+
	fabF	–	–	–	–	–	+	+
	fabG	+	+	+	+	+	+	+
	fabZ	+	+	–	+	+	+	+
	fabI	+	+	+	–	+	+	+
	bioH	–	+	–	–	+	+	+
	bioF	–	–	–	–	+	+	+
	bioA	–	–	+	+	+	+	+
	bioD	–	–	+	+	+	+	+
	bioB	–	–	+	+	+	+	+
B9 folate	folE	–	–	–	+	+	+	+
	nudB	–	–	–	–	+	+	+
	folB	–	–	–	+	+	+	+
	folK	–	–	–	+	+	+	+
	padA/trpG	–	–	–	+	+	+	+
	padB	–	–	–	+	+	+	+
	padC	–	–	–	+	+	+	+
	folP	–	–	–	+	+	+	+
	folC	–	–	+	+	+	+	+
	folA	–	–	+	+	+	+	+
