# Supplementary material for: Complex host/symbiont integration of a multi-partner symbiotic system in the eusocial aphid Ceratovacuna japonica
Source: iScience. 2022 Nov 2;25(12):105478. doi: 10.1016/j.isci.2022.105478 (PMC9672956; doi:10.1016/j.isci.2022.105478)
Supplement: Table S6. Peptidoglycan biosynthesis genes in symbiotic bacteria, related to Figure 4 — Buchnera of Ac. pisum (GCA_000009605.1); Buchnera of Ci.cedri (GCA_000090965.1); Arsenophonus of L. cervi (GCA_001534665.1); Arsenophonus of N. vitripennis (GCA_004768525.1); Escherichia coli (GCA_000005845.2). [file mmc7.xlsx]

## Sheet: Table S6
Table S6. Peptidoglycan biosynthesis genes in symbiotic bacteria, related to Figure 4.
Bacterial symbiont			Buchnera			Arsenophonus		Escherichia coli
Host		Ce. japonica	Ci. cedri	A. pisum	Ce. japonica	L. cervi	N. vitripennis
Genome size of symbionts (Mb)		0.43	0.42	0.66	0.85	0.84	4.99	4.64
Symbiotic association		obligate	obligate	obligate	obligate	obligate	facultative	free-living
peptidoglycan	glmS	–	–	+	+	+	+	+
	glmM/mrsA	–	–	+	+	+	+	+
	glmU	–	–	+	+	+	+	+
	murA	–	–	+	+	+	+	+
	murB	–	–	+	+	+	+	+
	murC	–	–	+	+	+	+	+
	murD	–	–	+	+	+	+	+
	murE	–	–	+	+	+	+	+
	murF	–	–	+	+	+	+	+
	mraY	–	–	+	+	+	+	+
	murG	–	–	+	+	+	+	+
