# Supplementary material for: Complex host/symbiont integration of a multi-partner symbiotic system in the eusocial aphid Ceratovacuna japonica
Source: iScience. 2022 Nov 2;25(12):105478. doi: 10.1016/j.isci.2022.105478 (PMC9672956; doi:10.1016/j.isci.2022.105478)
Supplement: Table S7. Lipid A biosynthesis genes in symbiotic bacteria, related to Figure 4 — Buchnera of Ac. pisum (GCA_000009605.1); Arsenophonus of L. cervi (GCA_001534665.1); Arsenophonus of Ap. craccivora (GCA_013460135.1); Arsenophonus of N. vitripennis (GCA_004768525.1); Serratia of T. salginus (GCA_900016775.1); Serratia of Ci. cedri (GCA_000238975.1); Serratia of Ac. pisum (GCA_008370165.1); Serratia marcescens (GCA_000336425.1); Blochmannia floridanus (GCA_000043285.1); Wigglesworthia glossinidia (GCA_000008885.1); Baumannia cicadellinicola (GCA_000013185.1); Escherichia coli (GCA_000005845.2). Φ: pseudogenes. [file mmc8.xlsx]

## Sheet: Table S7
Table S7. Lipid A biosynthesis genes in symbiotic bacteria, related to Figure 4.
	Buchnera of Ceratovacuna japonica	Buchnera of Acyrthosiphon pisum	Arsenophonus of Ceratovacuna japonica	Arsenophonus of Lipoptena cervi	Arsenophonus of Aphis craccivora	Arsenophonus nasoniae	Serratia of Tuberolachnus salginus	Serratia of Cinara cedri	Serratia of Acyrthosiphon pisum	Serratia marcescens	Blochmannia floridanus	Wigglesworthia glossinidia	Baumannia cicadellinicola	Escherichia coli
Genome size (Mb)	0.43	0.66	0.85	0.84	2.42	4.99	0.65	1.76	2.82	5.24	0.71	0.7	0.69	4.64
Symbiotic association	obligate	obligate	obligate	obligate	facultative	facultative	obligate	obligate	facultative	free-living	obligate	obligate	obligate	free-living
lpxA	–	–	Φ	+	+	+	+	+	+	+	+	+	–	+
lpxC	–	–	Φ	+	+	+	+	+	+	+	+	+	–	+
lpxD	–	–	Φ	+	+	+	+	+	+	+	+	+	–	+
lpxH	–	–	–	+	+	+	–	+	+	+	+	+	–	+
lpxB	–	–	Φ	+	+	+	+	+	+	+	+	+	–	+
lpxK	–	–	–	+	+	+	+	+	+	+	+	+	–	+
waaA/kdtA	–	–	–	+	+	+	+	+	+	+	+	+	–	+
lpxL	–	–	–	+	+	+	–	+	+	+	+	–	–	+
lpxM	–	–	–	–	+	+	–	–	+	+	–	–	–	+
