# Supplementary material for: Complex host/symbiont integration of a multi-partner symbiotic system in the eusocial aphid Ceratovacuna japonica
Source: iScience. 2022 Nov 2;25(12):105478. doi: 10.1016/j.isci.2022.105478 (PMC9672956; doi:10.1016/j.isci.2022.105478)
Supplement: Table S8. Primers and probes used in this study, related to Figure 1, 3, 5, 6, S1, and S7 [file mmc9.xlsx]

## Sheet: TableS8
Table S8. Primers and probes used in this study, related to Figure 1, 3, 5, 6, S1, and S7
Name	Type	Species	Target gene	Sequence
CjBucDnaK_FW2	primer	Buchnera	dnaK	CAGCAGATTCATCTGGACCTAAAC
CjBucDnaK_RV2	primer	Buchnera	dnaK	CCATAGGCATTCTAGTTTGACCAC
CjArsDnaK_FW2	primer	Arsenophonus	dnaK	TGGAATTCAAGCAGCACCAC
CjArsDnaK_RV2	primer	Arsenophonus	dnaK	TCTGCATTTGCTTCTGCATC
CjHamDnaK_F3	primer	Hamiltonella	dnaK	ATGCACTGACGATGGTTTCTGC
CjHamDnaK_R3	primer	Hamiltonella	dnaK	ACTCAGCATCAACAGCATCTGC
Cjap_TR33288_RpL7_F1	primer	Ceratovacuna japonica	rpl7	GGCCTTTCAAATTAAACACCCCAAC
Cjap_TR33288_RpL7_R1	primer	Ceratovacuna japonica	rpl7	ATCTTCCCGGTTTCCAAAGTCG
Cy5_CjapBuc16S_1	probe	Buchnera	16S rRNA	CCTCTTCTAAGTAGATCC
Cy3-CjapArs16S_2	probe	Arsenophonus	16S rRNA	CCCGACCGAATCGATGGC
Cy5_CjapHam16S_V1V2	probe	Hamiltonella	16S rRNA	CTCAGTAAACTGCGCTCAC
